# Supplementary material for: Plasma GlycA, a Glycoprotein Marker of Chronic Inflammation, and All-Cause Mortality in Cirrhotic Patients and Liver Transplant Recipients
Source: Int J Mol Sci. 2025 Jan 8;26(2):459. doi: 10.3390/ijms26020459 (PMC11765328; doi:10.3390/ijms26020459)
Supplement: Supplementary file 1 [file ijms-26-00459-s001.zip]

Archive with 1 entries (1 files):
- ijms-3375079-supplementary.pdf
